# Supplementary material for: Prevalence of selected infectious agents in Swedish cats with fever and/or anemia compared to cats without fever and/or anemia and to stable/stray cats
Source: Acta Vet Scand. 2025 May 9;67:23. doi: 10.1186/s13028-025-00807-8 (PMC12063316; doi:10.1186/s13028-025-00807-8)
Supplement: Supplementary file 2 — Supplementary Material 2 [file 13028_2025_807_MOESM2_ESM.xlsx]

## Sheet: Blad1
Additional file 2. Correlation between different agents and characteristics/background data. Result of statistical analyses.
	Test	χ² value	Degrees	P
			of freedom
Bartonella IgG
Age grouped	Pearson's Chi-squared test	2.7706	3	0.43
Sex	Fisher exact test			0.83
Raised indoor or outdoor	Pearson's Chi-squared test with Yates' continuity correction	2.3036e-31	1	1
Outdoor access	Pearson's Chi-squared test	2.9658	2	0.23
Number of cats in the household	Pearson's Chi-squared test	0.36487	2	0.83
Ticks last 12 months	Pearson's Chi-squared test with Yates' continuity correction	0	1	1
Fleas last 12 months	Fisher exact test			1
Lice last 12 months	Fisher exact test			0.44
Bite wounds last 12 months	Pearson's Chi-squared test with Yates' continuity correction	0.1584	1	0.69
Bartonella spp PCR
Age grouped	Fisher exact test			0.47
Sex	Fisher exact test			0.51
Raised indoor or outdoor	Fisher exact test			1
Outdoor access	Fisher exact test			0.17
Number of cats in the household	Fisher exact test			1
Ticks last 12 months	Degenerate case
Fleas last 12 months	Degenerate case
Lice last 12 months	Degenerate case
Bite wounds last 12 months	Fisher exact test			0.22
Feline foamy virus
Age grouped	Pearson's Chi-squared test	10.884	3	0.012
Sex	Fisher exact test			0.045
Raised indoor or outdoor	Pearson's Chi-squared test with Yates' continuity correction	8.7533	1	0.0031
Outdoor access	Pearson's Chi-squared test	11.382	2	0.0034
Number of cats in the household	Pearson's Chi-squared test	0.77219	2	0.68
Ticks last 12 months	Pearson's Chi-squared test with Yates' continuity correction	20.361	1	< 0.001
Fleas last 12 months	Fisher exact test			0.19
Lice last 12 months	Fisher exact test			0.43
Bite wounds last 12 months	Pearson's Chi-squared test with Yates' continuity correction	4.8312	1	0.028
Post Hoc “Age” FFV
≤2 Y compared to > 2 ≤5 Y	Pearson's Chi-squared test with Yates' continuity correction, Bonferroni corrected P value	4.8884	1	0.16
≤2 Y compared to > 5 ≤7 Y	Pearson's Chi-squared test with Yates' continuity correction, Bonferroni corrected P value	6.3553	1	0.07
≤2 Y compared to >7 ≤17 Y	Pearson's Chi-squared test with Yates' continuity correction, Bonferroni corrected P value	7.4831	1	0.037
> 2 ≤5 Y compared to > 5 ≤7 Y	Pearson's Chi-squared test with Yates' continuity correction, Bonferroni corrected P value	0	1	6
> 2 ≤5 Y compared to >7 ≤17 Y	Pearson's Chi-squared test with Yates' continuity correction, Bonferroni corrected P value	0.1108	1	4.4
> 5 ≤7 Y compared to >7 ≤17 Y		0.0035	1	5.7
Post hoc “outdoor access” FFV
Outdoor access compared to no outdoor access	Pearson's Chi-squared test with Yates' continuity correction, Bonferroni corrected P value	9.5317	1	0.006
No outdoor access compared to lives strictly outdoor	Fisher exact test, Bonferroni corrected P value			0.138
Outdoor access compared to lives strictly outdoor	Pearson's Chi-squared test with Yates' continuity correction, Bonferroni corrected P value	0.0228	1	2.639
Post hoc “sex” FFV
Intact female compared to intact male	Fisher exact test, Bonferroni corrected P value			3.143
Intact female compared to neutered female	Fisher exact test, Bonferroni corrected P value			1.902
Intact female compared to neutered male	Fisher exact test, Bonferroni corrected P value			6
Intact male compared to neutered female	Fisher exact test, Bonferroni corrected P value			6
Intact male compered to neutered male	Fisher exact test, Bonferroni corrected P value			1.001
Neutered female compared to neutered male	Pearson's Chi-squared test with Yates' continuity correction, Bonferroni corrected P value	4.9263	1	0.159
Feline immunodeficiency virus
Age grouped	Fisher exact test			0.463
Sex	Fisher exact test			0.356
Raised indoor or outdoor	Fisher exact test			0.534
Outdoor access	Fisher exact test			0.57
Number of cats in the household	Fisher exact test			0.632
Ticks last 12 months	Fisher exact test			0.12
Fleas last 12 months	Fisher exact test			1
Lice last 12 months	Fisher exact test			1
Bite wounds last 12 months	Fisher exact test			1
Feline leukemia virus
Age grouped	Fisher exact test			0.18
Sex	Fisher exact test			0.505
Raised indoor or outdoor	Fisher exact test			0.36
Outdoor access	Fisher exact test			0.511
Number of cats in the household	Fisher exact test			0.632
Ticks last 12 months	Fisher exact test			1
Fleas last 12 months	Fisher exact test			1
Lice last 12 months	Fisher exact test			1
Bite wounds last 12 months	Fisher exact test			0.40
Felis catus gammaherpesvirus 1
Age grouped	Pearson's Chi-squared test	17.203	3	0.00064
Sex	Fisher exact test			0.006
Raised indoor or outdoor	Pearson's Chi-squared test with Yates' continuity correction	1.6807	1	0.20
Outdoor access	Pearson's Chi-squared test	1.8919	2	0.39
Number of cats in the household	Pearson's Chi-squared test	0.35032	2	0.84
Ticks last 12 months	Pearson's Chi-squared test with Yates' continuity correction	7.15	1	0.0075
Fleas last 12 months	Fisher exact test			0.16
Lice last 12 months	Fisher exact test			1
Bite wounds last 12 months	Pearson's Chi-squared test with Yates' continuity correction	0.95832	1	0.33
Post hoc “Age” FcaGHV1
≤2 Y compared to > 2 ≤5 Y	Pearson's Chi-squared test with Yates' continuity correction, Bonferroni corrected P value	9.1882	1	0.015
≤2 Y compared to > 5 ≤7 Y	Pearson's Chi-squared test with Yates' continuity correction, Bonferroni corrected P value	8.2116	1	0.025
≤2 Y compared to >7 ≤17 Y	Pearson's Chi-squared test with Yates' continuity correction, Bonferroni corrected P value	5.353	1	0.12
> 2 ≤5 Y compared to > 5 ≤7 Y	Fisher exact test, Bonferroni corrected P value			6
> 2 ≤5 Y compared to >7 ≤17 Y	Fisher exact test, Bonferroni corrected P value			4.0
> 5 ≤7 Y compared to >7 ≤17 Y	Fisher exact test, Bonferroni corrected P value			4.1
Post hoc “Sex” FcaGHV1
Intact female compared to intact male	Fisher exact test, Bonferroni corrected P value			3.1
Intact female compared to neutered female	Fisher exact test, Bonferroni corrected P value			6
Intact female compared to neutered male	Fisher exact test, Bonferroni corrected P value			2.6
Intact male compared to neutered female	Fisher exact test, Bonferroni corrected P value			3.8
Intact male compered to neutered male	Fisher exact test, Bonferroni corrected P value			0.17
Neutered female compared to neutered male	Pearson's Chi-squared test with Yates' continuity correction, Bonferroni corrected P value	7.0962	1	0.046
haemotropic Mycoplasma species
Age grouped	Fisher exact test			0.49
Sex	Fisher exact test			0.057
Raised indoor or outdoor	Fisher exact test			1
Outdoor access	Fisher exact test			0.27
Number of cats in the household	Fisher exact test			1
Ticks last 12 months	Fisher exact test			0.019
Fleas last 12 months	Fisher exact test			1
Lice last 12 months	Fisher exact test			1
Bite wounds last 12 months	Fisher exact test			0.61
Toxoplasma gondii
Age grouped	Pearson's Chi-squared test	3.34661	3	0.34
Sex	Fisher exact test			0.62
Raised indoor or outdoor	Pearson's Chi-squared test with Yates' continuity correction	2.4387	1	0.12
Outdoor access	Pearson's Chi-squared test	6.7901	2	0.034
Number of cats in the household	Pearson's Chi-squared test	1.7497	2	0.42
Ticks last 12 months	Pearson's Chi-squared test with Yates' continuity correction	3.1299	1	0.077
Fleas last 12 months	Fisher exact test			0.031
Lice last 12 months	Fisher exact test			0.33
Bite wounds last 12 months	Pearson's Chi-squared test with Yates' continuity correction	4.6464	1	0.031
Post hoc “outdoor access” T. gondii
Access to outside compared to no outdoor access	Pearson's Chi-squared test with Yates' continuity correction, Bonferroni corrected P value	0	1	3
Lives outdoor compared to no outdoor access	Pearson's Chi-squared test with Yates' continuity correction, Bonferroni corrected P value	3.8917	1	0.15
Lives outdoor compared to outdoor access	Pearson's Chi-squared test with Yates' continuity correction, Bonferroni corrected P value	4.537	1	0.1
