# Supplementary material for: Prevalence of selected infectious agents in Swedish cats with fever and/or anemia compared to cats without fever and/or anemia and to stable/stray cats
Source: Acta Vet Scand. 2025 May 9;67:23. doi: 10.1186/s13028-025-00807-8 (PMC12063316; doi:10.1186/s13028-025-00807-8)
Supplement: Supplementary file 3 — Supplementary Material 3 [file 13028_2025_807_MOESM3_ESM.xlsx]

## Sheet: Blad1
Additional file 3. Correlation between different agents and inclusion group. Result of statistical analyses.
	Test	X2 value	Degrees of freedom	P
Bartonella IgG
All inclusion groups	Pearson's Chi-squared test	5.0359	2	0.081
CC compared to S/S	Pearson's Chi-squared test with Yates' continuity correction, with Bonferroni corrected P value	0.38737	1	0.43
CC compared to F/A	Pearson's Chi-squared test with Yates' continuity correction, with Bonferroni corrected P value	1.5971	1	0.83
S/S compared to F/A	Pearson's Chi-squared test with Yates' continuity correction, with Bonferroni corrected P value	3.3447	1	0.20
Bartonella spp PCR
All inclusion groups	Fisher exact test			0.18
CC compared to S/S	Fisher exact test, with Bonferroni corrected P value			0.94
CC compared to F/A	No positive samples			0.44
S/S compared to F/A	Fisher exact test, with Bonferroni corrected P value			0.69
Feline foamy virus
All inclusion groups	Pearson's Chi-squared test	5.1966	2	0.47
CC compared to S/S	Pearson's Chi-squared test with Yates' continuity correction, with Bonferroni corrected P value	3.1878	1	0.51
CC compared to F/A	Pearson's Chi-squared test with Yates' continuity correction, with Bonferroni corrected P value	2.2763	1	0.39
S/S compared to F/A		0.22318	1	0.17
Feline immunodeficiency virus
All inclusion groups	Fisher exact test			0.038
CC compared to S/S	Fisher exact test, with Bonferroni corrected P value			0.69
CC compared to F/A	Fisher exact test, with Bonferroni corrected P value			0.22
S/S compared to F/A	Fisher exact test, with Bonferroni corrected P value			0.23
Feline leukemia virus
All inclusion groups	Fisher exact test			1
CC compared to S/S	No positive samples			0.0031
CC compared to F/A	Fisher exact test, with Bonferroni corrected P value			0.0034
S/S compared to F/A	Fisher exact test, with Bonferroni corrected P value			3
Felis catus gammaherpesvirus 1
All inclusion groups	Pearson's Chi-squared test	0.2986	2	0.861
CC compared to S/S	Fisher exact test, with Bonferroni corrected P value			3
CC compared to F/A	Pearson's Chi-squared test with Yates' continuity correction, with Bonferroni corrected P value	0.06584	1	0.16
S/S compared to F/A	Fisher exact test, with Bonferroni corrected P value			3
haemotropic Mycoplasma species
All inclusion groups	Fisher exact test			4.4
CC compared to S/S	Fisher exact test, with Bonferroni corrected P value			5.7
CC compared to F/A	Fisher exact test, with Bonferroni corrected P value			1.978
S/S compared to F/A	Fisher exact test, with Bonferroni corrected P value			1.709
Toxoplasma gondii
All inclusion groups	Pearson's Chi-squared test	9.9304	2	0.007
CC compared to S/S	Pearson's Chi-squared test with Yates' continuity correction, with Bonferroni corrected P value	8.0275	1	0.014
CC compared to F/A	Pearson's Chi-squared test with Yates' continuity correction, with Bonferroni corrected P value	1.0984	1	0.884
S/S compared to F/A	Pearson's Chi-squared test with Yates' continuity correction, with Bonferroni corrected P value	3.5906	1	0.174
Correlation between different agents and inclusion group: fever and/or anemia (F/A), control (CC) cat and stray/stable cats (S/S) including post hoc analysis of differences between any combination.
