# Supplementary material for: Prevalence of selected infectious agents in Swedish cats with fever and/or anemia compared to cats without fever and/or anemia and to stable/stray cats
Source: Acta Vet Scand. 2025 May 9;67:23. doi: 10.1186/s13028-025-00807-8 (PMC12063316; doi:10.1186/s13028-025-00807-8)
Supplement: Supplementary file 4 — Supplementary Material 4 [file 13028_2025_807_MOESM4_ESM.xlsx]

## Sheet: Blad1
Additional file 4. Results of generalized linear model to assess for confounding factors.
Agent	OR CC	OR FA (CI 95%)	OR SS (CI 95%)	LRT P
Main predictor
Bartonella IgG
Age grouped	1	0.36	4.38	0.43
		(0.12-1.02)	(0.84-31.18)
Sex	1	0.4	1.72	0.047
		(0.15-1.05)	(0.47-6.88)
Raised indoor or outdoor	1	0.50	1.62	0.83
		(0.19-1.29)	(0.44-6.43)
Outdoor access	1	0.49	1.37	0.23
		(0.19-1.25)	(0.19-12.08)
Number of cats in the household	1	0.46	3.3	0.69
		(0.17-1.22)	(0.61-17.08)
Ticks last 12 months	1	0.45	1.46	0.19
		(0.17-1.16)	(0.2-12.89)
Fleas last 12 months	1	0.47	4.16	0.51
		(0.18-1.21)	(0.54-86.17)
Bite wounds last 12 months	1	0.51 (0.19-1.31)	4.73	0.17
			(0.86-35.32)
Feline foamy virus
Age grouped	1	3.16 (1.04-10-55)	22.20	0.006
			(2.76-491.33)
Sex	1	1.79 (0.66-4.94)	3.29 (0.87-13.31)	0.22
Raised indoor or outdoor	1	2.05 (0.75-5.75)	2.77 (0.7-11.91)	0.23
Outdoor access	1	2.69 (0.97-7.93)	18.29 (1.95-422.62)	0.020
Number of cats in the household	1	2.24 (0.83-6.36)	2.89 (0.61-14.80)	0.22
Ticks last 12 months	1	2.98 (0.95-10.63)	2.62 (0.31-56.87)	0.16
Fleas last 12 months	1	2.02 (0.78-5.40)	1.59 (0.19-11.12)	0.0031
Bite wounds last 12 months	1	1.82 (0.69-4.92)	0.83 (0.13-4.38)	0.0034
Feline immunodeficiency virus
Outdoor access	1	-	18.12	0.096
			(0.54-769.10)
Felis catus gammaherpesvirus 1
Age grouped	1	0.32 (0.068-1.240)	0.81	0.235
			(0.119-5.877)
Sex	1	0.39	0.76	0.16
		(0,10-1.32)	(0.15-3.97)
Raised indoor or outdoor	1	0.63	0.52	0.66
		(0.19-1.96)	(0.12-2.47)
Outdoor access	1	0.75	1.25	4.4
		(0.25-2.21)	(0.14-14.15)
Number of cats in the household	1	0.7	0.9	0.81
		(0.22-2.15)	(0.15-5.29)
Ticks last 12 months	1	0.67	0.34	0.66
		(0.200-2.160)	(0.029-8,318)
Fleas last 12 months	1	0.58 (0.182-1.749)	0.21	0.26
			(0.024-1.518)
Bite wounds last 12 months	1	0.54	0.2	0.23
		(0.169-1.628)	(0.023-1.354)
haemotropic Mycoplasma species
Raised indoor or outdoor	1	0.55	1.75	0.55
		(0.069-3.580)	(0.205-12.330)
Outdoor access	1	0.52	0.87	0.77
		(0,062-3.390)	(0,018-25.349)
Number of cats in the household	1	0.52	0.88	0.79
		(0.061-3.611)	(0.029-27.631)
Bite wounds last 12 months	1	0.47	0.41	0.71
		(0.054-3.176)	(0.013-6.507)
Toxoplasma gondii
Age grouped	1	1.64	5.60	0.12
		(0.56-5.09)	(1.09-35.43)
Sex	1	1.75	6.29	0.024
		(0.63-5.17)	(1.66-26.89)
Raised indoor or outdoor	1	1.70	4.63	0.087
		(0.61-5.00)	(1.19-19.90)
Outdoor access	1	1.91	5.71	0.18
		(0.7-5.5)	(0.76-53.36)
Number of cats in the household	1	1.66	6.65	0.073
		(0.58-5.01)	(1.30-39.52)
Ticks last 12 months	1	2.10	10.05	0.076
		(0.73-6.47)	(1.18-220.56)
Fleas last 12 months	1	1.64	6.33	0.17
		(0,57-4.97)	(0.88-56.37)
Bite wounds last 12 months	1	1.59	2.95	0.40
		(0.56-4.65)	(0.58-15.68)
Result of the generalized linear model (GLM) where different agents is checked against the different inclusion groups control cats (CC), fever/anemia cats (AF) and stray/stable cats (SS) and different background variables (main predictor in the analysis). Some agents and some background variables are missing due to not having enough positive samples for the GLM.
