# Supplementary material for: Prevalence of selected infectious agents in Swedish cats with fever and/or anemia compared to cats without fever and/or anemia and to stable/stray cats
Source: Acta Vet Scand. 2025 May 9;67:23. doi: 10.1186/s13028-025-00807-8 (PMC12063316; doi:10.1186/s13028-025-00807-8)
Supplement: Supplementary file 5 — Supplementary Material 5 [file 13028_2025_807_MOESM5_ESM.xlsx]

## Sheet: Blad1
Additional file 5. Co-occurrences of different agents.
	Test	χ² value	Degrees	P
			of freedom
Bartonella IgG
Bartonella spp PCR	Fisher exact test			0.43
Feline foamy virus	Pearson's Chi-squared test with Yates' continuity correction	1.3589	1	0.83
Feline immunodeficiency virus	Fisher exact test			0.26
Feline leukemia virus	Fisher exact test			0.23
Felis catus gammaherpesvirus 1	Pearson's Chi-squared test with Yates' continuity correction	1.1522	1	0.83
haemotropic Mycoplasma species	Fisher exact test			0.69
Toxoplasma Gondii	Pearson's Chi-squared test with Yates' continuity correction	0.015162	1	0.90
Bartonella spp PCR
Feline foamy virus	Fisher exact test			0.69
Feline immunodeficiency virus	Fisher exact test			1
Feline leukemia virus	Fisher exact test			1
Felis catus gammaherpesvirus 1	Fisher exact test			0.47
haemotropic Mycoplasma species	Fisher exact test			0.51
Toxoplasma Gondii	Fisher exact test			1
Feline foamy virus
Feline immunodeficiency virus	Fisher exact test			0.091
Feline leukemia virus	Fisher exact test			0.46
Felis catus gammaherpesvirus 1	Pearson's Chi-squared test with Yates' continuity correction	9.1636	1	0.0025
haemotropic Mycoplasma species	Fisher exact test			0.043
Toxoplasma Gondii	Pearson's Chi-squared test with Yates' continuity correction	6.7203	1	0.22
Feline immunodeficiency virus
Feline leukemia virus	Fisher exact test			0.020
Felis catus gammaherpesvirus 1	Fisher exact test			0.56
haemotropic Mycoplasma species	Fisher exact test			0.22
Toxoplasma Gondii	Fisher exact test			0.0031
Feline leukemia virus
Felis catus gammaherpesvirus 1	Fisher exact test			1
haemotropic Mycoplasma species	Fisher exact test			1
Toxoplasma Gondii	Fisher exact test			0.19
Felis catus gammaherpesvirus 1
haemotropic Mycoplasma species	Fisher exact test			0.18
Toxoplasma Gondii	Pearson's Chi-squared test with Yates' continuity correction	2.7757	1	0.096
haemotropic Mycoplasma species
Toxoplasma Gondii	Fisher exact test			0.42
